# Supplementary material for: Sustained illness burden over time among Australians with myalgic encephalomyelitis/chronic fatigue syndrome
Source: PLoS One. 2025 Dec 29;20(12):e0338433. doi: 10.1371/journal.pone.0338433 (PMC12747376; doi:10.1371/journal.pone.0338433)
Supplement: S1 Table — Abbreviations: NA Not applicable. a Give information separately for exposed and unexposed groups. (XLSX) [file pone.0338433.s001.xlsx]

## Sheet: Additional file 1
Additional file 1
Full article title:						Sustained illness burden over time among Australians with Myalgic Encephalomyelitis/Chronic Fatigue Syndrome
Short title:			Sustained illness burden in ME/CFS
Journal name:					PLoS One
Author names:					Breanna Weigel1,2,3*, Natalie Eaton-Fitch1,2, Kiran Thapaliya1,2, Sonya Marshall-Gradisnik1,2
Affiliations:				1 National Centre for Neuroimmunology and Emerging Diseases, Griffith University, Gold Coast, Queensland, Australia 2 Consortium Health International for Myalgic Encephalomyelitis, Griffith University, Gold Coast, Queensland, Australia 3 School of Pharmacy and Medical Sciences, Griffith University, Gold Coast, Queensland, Australia
*Corresponding author:
	Email:	breanna.weigel@griffithuni.edu.au (BW)

## Sheet: S1 Table
S1 Table. Strengthening the Reporting of Observational Studies in Epidemiology Statement checklist for cohort studies [32].
Section	Item No	Recommendation	Page
Title and abstract	1	(a) Indicate the study’s design with a commonly used term in the title or the abstract.	2
		(b) Provide an informative and balanced summary of what was done and what was found in the abstract.	2
Introduction
Background/rationale	2	Explain the scientific background and the rationale for the investigation being reported.	4–6
Objectives	3	State the specific objectives, including any prespecified hypotheses.	5–6
Methods
Study design	4	Present key elements of study design early in the paper.	6–7
Setting	5	Describe the setting, locations, and relevant dates, including periods of recruitment, exposure, follow-up, and data collection.	6–10
Participants	6	(a) Give the eligibility criteria, and the sources and methods of selection of participants. Describe methods of follow-up.	6–7
		(b) For matched studies, give matching criteria and number of exposed and unexposed.	NA
Variables	7	Clearly define all outcomes, exposures, predictors, potential confounders, and effect modifiers. Give diagnostic criteria, if applicable.	8–10
Data sources/ measurement	8a	For each variable of interest, give sources of data and details of methods of assessment (measurement). Describe comparability of assessment methods if there is more than one group.	8–12
Bias	9	Describe any efforts to address potential sources of bias.	6, 11, 31–32
Study size	10	Explain how the study size was determined.	6–7, Fig 1 (Page 7)
Quantitative variables	11	Explain how quantitative variables were handled in the analyses. If applicable, describe the chosen groupings and the rationale behind them.	10–12
Statistical methods	12	(a) Describe all statistical methods, including those used to control for confounding.	10–12
		(b) Describe any methods used to examine subgroups and interactions.	NA
		(c) Explain how missing data were handled.	10
		(d) If applicable, explain how loss to follow-up was managed.	8
		(e) Describe any sensitivity analyses.	12
Results
Participants	13a	(a) Report numbers of individuals at each stage of study — e.g. numbers potentially eligible, examined for eligibility, confirmed eligible, included in the study, completing follow-up, and analysed.	6–7, 12, Fig 1 (Page 7)
		(b) Give reasons for non-participation at each stage.	6–7, 12, Fig 1 (Page 7)
		(c) Consider use of a flow diagram.	Fig 1 (Page 7)
Descriptive data	14a	(a) Give characteristics of study participants (e.g. demographic, clinical, social) and details on exposures and potential confounders.	12, 15–16, Table 1 (Page 13), Table 2 (Page 14)
		(b) Indicate number of participants with missing data for each variable of interest.	23–24, Table 1 (Page 13), Table 2 (Page 14), S4 Table (Page 42 and Revised Additional file 1)
		(c) Summarise follow-up time (e.g. average and total amount).	12
Outcome data	15a	Report numbers of outcome events or summary measures over time.	16, 23–27, Table 3 (Page 17–19), Table 4 (Page 20–21), Table 5 (Page 21), Fig 2 (Page 25), Fig 3 (Page 26), Fig 4 (Page 27)
Main results	16	(a) Give unadjusted estimates, and if applicable, confounder-adjusted estimates and their precision (e.g. 95% confidence interval). Make clear which confounders were adjusted for and why they were included.	Table 4 (Pages 20–21), Table 5 (Page 21)
		(b) Report category boundaries when continuous variables were categorised.	NA
		(c) If relevant, consider converting estimates of relative risk into absolute risk over a meaningful time period.	NA
Other analyses	17	Report other analyses done — e.g. analyses of subgroups and interactions, and sensitivity analyses.	16, Table 6 (Page 22)
Discussion
Key results	18	Summarise key results with reference to study objectives.	27–29
Limitations	19	Discuss limitations of the study, taking into account sources of potential bias or imprecision. Discuss both direction and magnitude of any potential bias.	32–33
Interpretation	20	Give a cautious overall interpretation of results considering objectives, limitations, multiplicity of analyses, results from similar studies, and other relevant evidence.	29–31
Generalisability	21	Discuss the generalisability (external validity) of the study results.	28, 30–33
Other information
Funding	22	Give the source of funding and the role of the funders for the present study, and if applicable, for the original study on which the present article is based.	Provided in the Declarations section of PLoS One's online submission portal
Abbreviations: NA Not applicable. a Give information separately for exposed and unexposed groups.
