# Supplementary material for: Sustained illness burden over time among Australians with myalgic encephalomyelitis/chronic fatigue syndrome
Source: PLoS One. 2025 Dec 29;20(12):e0338433. doi: 10.1371/journal.pone.0338433 (PMC12747376; doi:10.1371/journal.pone.0338433)
Supplement: S2 Table — Abbreviations: 95%CI 95% confidence interval; BMI Body mass index; FM Fibromyalgia; IBS Irritable bowel syndrome; M Median; PwME/CFS People with Myalgic Encephalomyelitis/Chronic Fatigue Syndrome; Q1–Q3 Quartile 1 to quartile 3. Bolded values indicate that at least one post-hoc test returned significance (p < 0.05) after correction for multiple comparisons. Data was collected from the ineligible respondents during screening. a Analysed with independent samples one-way ANOVA test. b Analysed with the Fisher-Freeman-Halton test. c Sum of percentages is greater than 100.0% for each cohort, as some participants identified more than one ethnicity. d Analysed with the Chi-square test. e Analysed with the Kruskal-Wallis H test. f Presence of frequent concurrent diagnoses with ME/CFS captured within the CCC and ICC reported at least once across the three time points for the n = 32 pwME/CFS, at T0 for the n = 19 participants lost to follow-up or at screening for the n = 18 ineligible respondents. g Includes participants self-reporting a diagnosis of acid reflux or gastro-oesophageal reflux disease. * Ineligible respondents < pwME/CFS ** Ineligible respondents < participants lost to follow-up *** Participants lost to follow-up <pwME/CFS † PwME/CFS < ineligible respondents. (XLSX) [file pone.0338433.s002.xlsx]

## Sheet: Additional file 2
Additional file 2
Full article title:						Sustained illness burden over time among Australians with Myalgic Encephalomyelitis/Chronic Fatigue Syndrome
Short title:			Sustained illness burden in ME/CFS
Journal name:					PLoS One
Author names:					Breanna Weigel1,2,3*, Natalie Eaton-Fitch1,2, Kiran Thapaliya1,2, Sonya Marshall-Gradisnik1,2
Affiliations:				1 National Centre for Neuroimmunology and Emerging Diseases, Griffith University, Gold Coast, Queensland, Australia 2 Consortium Health International for Myalgic Encephalomyelitis, Griffith University, Gold Coast, Queensland, Australia 3 School of Pharmacy and Medical Sciences, Griffith University, Gold Coast, Queensland, Australia
*Corresponding author:
	Email:	breanna.weigel@griffithuni.edu.au (BW)

## Sheet: S2 Table
S2 Table. Sociodemographic and illness characteristics of the non-participants when compared with the study participants.
		Participants lost to follow-up (n=19)	Ineligible respondents (n=18)	Omnibus p when compared with n=32 pwME/CFS
Age (years, x̄ (s) [95%CI])		48.53 (11.03) [43.21–53.84]	50.56 (10.63) [45.27–55.84]	0.10a
	Missing	0 (0.0)	0 (0.0)
Sex at birth (n (%))
	Female	17 (89.5)	13 (72.2)	0.31b
	Male	2 (10.5)	3 (16.7)
	Missing	0 (0.0)	2 (11.1)
Ethnicity (n (%)c
	Aboriginal Australian	0 (0.0)	0 (0.0)	0.50b
	Anglo-Celtic	4 (21.1)	3 (16.7)	1.0b
	Australian	8 (42.1)	9 (50.0)	0.37d
	European	0 (0.0)	1 (5.6)	0.12b
	Japanese	0 (0.0)	0 (0.0)	1.0b
	Malaysian Chinese	0 (0.0)	1 (5.6)	0.25b
	New Zealander	2 (10.5)	0 (0.0)	0.44b
	White	7 (36.8)	5 (27.8)	0.89d
	Missing	1 (5.3)	2 (11.1)
Country of birth (n (%))				0.31b
	Australia	15 (78.9)	15 (83.3)
	Japan	0 (0.0)	0 (0.0)
	Malaysia	0 (0.0)	1 (5.6)
	New Zealand	1 (5.3)	0 (0.0)
	United Kingdom	3 (15.8)	0 (0.0)
	Missing	0 (0.0)	2 (11.1)
BMI (M (Q1–Q3) [95%CI])		25.86 (22.09–28.52) [22.09–28.52]	27.04 (22.38–30.67) [22.53–30.63]	0.54e
	Missing	0 (0.0)	1 (5.6)
Education (n (%))				0.19b
	High school	2 (10.5)	0 (0.0)
	Professional training (other than university)	5 (26.3)	6 (33.3)
	Undergraduate	4 (21.1)	7 (38.9)
	Postgraduate	7 (36.8)	4 (22.2)
	Missing	1 (5.3)	1 (5.6)
Continuing education (n (%))				0.34b
	Yes	1 (5.3)	1 (5.6)
	No	18 (94.7)	15 (83.3)
	Missing	0 (0.0)	2 (11.1)
Illness duration (years, M (Q1–Q3) [95%CI])		13.00 (5.25–21.96) [5.58–20.00]	1.05 (0.75–14.77) [0.75–16.67]	0.011e,*,**
	Missing	2 (10.5)	2 (11.1)
Comorbid entities (n (%))f
	Allergic rhinitis	2 (10.5)	1 (5.6)	0.067b
	Anxiety	0 (0.0)	2 (11.1)	0.27b
	Asthma	0 (0.0)	0 (0.0)	<0.001b,*,***
	Chemical sensitivity	6 (31.6)	4 (22.2)	0.13d
	Depression	2 (10.5)	4 (22.2)	0.013b,†
	FM	4 (21.1)	9 (50.0)	<0.001d,*,***
	Food intolerance	10 (52.6)	12 (66.7)	0.66d
	IBS	2 (10.5)	4 (22.2)	0.15b
	Irritable bladder syndrome	0 (0.0)	0 (0.0)	1.0b
	Migraines	2 (10.5)	4 (22.2)	0.58b
	Neurally mediated hypotension	0 (0.0)	0 (0.0)	0.076b
	Orthostatic intolerance	2 (10.5)	1 (5.6)	0.017b
	Postural orthostatic tachycardia syndrome	3 (15.8)	5 (27.8)	0.53b
	Gastro-oesophageal reflux diseaseg	0 (0.0)	2 (11.1)	0.13b
	Restless legs syndrome	0 (0.0)	0 (0.0)	0.50b
	Sensitivity to medications	5 (26.3)	5 (27.8)	0.67d
Abbreviations: 95%CI 95% confidence interval; BMI Body mass index; FM Fibromyalgia; IBS Irritable bowel syndrome; M Median; PwME/CFS People with Myalgic Encephalomyelitis/Chronic Fatigue Syndrome; Q1–Q3 Quartile 1 to quartile 3. Bolded values indicate that at least one post-hoc test returned significance (p<0.05) after correction for multiple comparisons. Data was collected from the ineligible re…
