# Supplementary material for: Sustained illness burden over time among Australians with myalgic encephalomyelitis/chronic fatigue syndrome
Source: PLoS One. 2025 Dec 29;20(12):e0338433. doi: 10.1371/journal.pone.0338433 (PMC12747376; doi:10.1371/journal.pone.0338433)
Supplement: S3 Table — Abbreviations: 95%CI 95% confidence interval; M Median; NA Not applicable; PwME/CFS People with Myalgic Encephalomyelitis/Chronic Fatigue Syndrome; Q1–Q3 Quartile 1 to quartile 3. Bolded values indicate that at least one post-hoc test returned significance (p < 0.05) after correction for multiple comparisons. Data was collected from the ineligible respondents during screening. a Analysed with the Chi-square test. b Participants employed at T0 and T1 but unemployed at T2. c Among those unemployed at T0 (among the participants lost to follow-up) or at screening (among the ineligible respondents). d Analysed with the Fisher-Freeman-Halton test. e Among those employed at T0 (among the participants lost to follow-up) or at screening (among the ineligible respondents). f Omnibus Fisher-Freeman-Halton test was significant (p < 0.05); however, post-hoc analyses revealed no significant differences after correction for multiple comparisons. g Analysed with independent samples one-way ANOVA test. Data missing for employed participants who were unsure or did not provide a response (participants lost to follow-up n = 1/8, 12.5%; ineligible respondents n = 1/10, 10.0%). h Refers to social support being received at the time of completing the questionnaire. Social support was defined as any informal care (ranging from help with housework, cooking or shopping to full-time assistance with activities of daily living [such as eating or showering]) received from family or friends. i Hours of domestic work refers to the maximum number of hours per week spent completing domestic work (such as household chores and cleaning, yard maintenance and cooking) reported at T0 (among the participants lost to follow-up) or at screening (among the ineligible respondents). j Analysed with the Kruskal-Wallis H test. Data missing for participants who were unsure or did not provide a response (participants lost to follow-up n = 6/19, 31.6%; ineligible respondents n = 4/18, 22.2%). * PwME/CFS < participan [file pone.0338433.s003.xlsx]

## Sheet: Additional file 3
Additional file 3
Full article title:						Sustained illness burden over time among Australians with Myalgic Encephalomyelitis/Chronic Fatigue Syndrome
Short title:			Sustained illness burden in ME/CFS
Journal name:					PLoS One
Author names:					Breanna Weigel1,2,3*, Natalie Eaton-Fitch1,2, Kiran Thapaliya1,2, Sonya Marshall-Gradisnik1,2
Affiliations:				1 National Centre for Neuroimmunology and Emerging Diseases, Griffith University, Gold Coast, Queensland, Australia 2 Consortium Health International for Myalgic Encephalomyelitis, Griffith University, Gold Coast, Queensland, Australia 3 School of Pharmacy and Medical Sciences, Griffith University, Gold Coast, Queensland, Australia
*Corresponding author:
	Email:	breanna.weigel@griffithuni.edu.au (BW)

## Sheet: S3 Table
S3 Table. Employment and social support among the non-participants when compared with the study participants.
		Participants lost to follow-up (n=19)	Ineligible respondents (n=18)	Omnibus p when compared with n=32 pwME/CFS
Currently employed (n (%))				0.49a
	Employed	8 (42.1)	10 (55.6)
	Discontinued employmentb	NA	NA
	Unemployed	10 (52.6)	7 (38.9)
	Missing	1 (5.3)	1 (5.6)
Receiving Disability Support Pension (n (%))				0.90c,d
	Yes	3 (30.0)	2 (28.6)
	No	6 (60.0)	4 (57.1)
	Missing	1 (10.0)	1 (14.3)
Employment status (n (%))				0.016d,e,f
	Casual	0 (0.0)	2 (20.0)
	Part-time	5 (62.5)	3 (30.0)
	Full-time	3 (27.5)	5 (50.0)
	Missing	0 (0.0)	0 (0.0)
Hours of paid work per week (x̄ (s) [95%CI])e		27.71 (10.81) [17.71–37.71]	18.56 (14.70) [7.26–29.85]	0.039g,*
Receiving social support (n (%))h				0.62a
	Yes	10 (52.6)	9 (50.0)
	No	8 (42.1)	8 (44.4)
	Missing	1 (5.3)	1 (5.6)
Hours of domestic work per week (M (Q1–Q3) [95%CI])i		10.00 (7.00–17.00) [7.00–20.00]	3.00 (1.00–12.50) [1.00–20.00]	0.20j
Abbreviations: 95%CI 95% confidence interval; M Median; NA Not applicable; PwME/CFS People with Myalgic Encephalomyelitis/Chronic Fatigue Syndrome; Q1–Q3 Quartile 1 to quartile 3. Bolded values indicate that at least one post-hoc test returned significance (p<0.05) after correction for multiple comparisons. Data were collected from the participants lost to follow-up at T0 and from ineligible resp…
