# Supplementary material for: Sustained illness burden over time among Australians with myalgic encephalomyelitis/chronic fatigue syndrome
Source: PLoS One. 2025 Dec 29;20(12):e0338433. doi: 10.1371/journal.pone.0338433 (PMC12747376; doi:10.1371/journal.pone.0338433)
Supplement: S4 Table — The prevalence and severity of all symptoms are self-reported and, for responses other than “none” or “no response”, are believed by the participants to be attributable to their ME/CFS. a In relation to the symptom in question, this category includes participants who, within the month prior to completing the questionnaire, did not experience it, were unsure if they had experienced it, had experienced it but were unsure if it was attributable to their ME/CFS or had experienced it but believed that it was not attributable to their ME/CFS. b Including sensitivity to light, noise, vibration, odour, taste or touch. (XLSX) [file pone.0338433.s004.xlsx]

## Sheet: Additional file 4
Additional file 4
Full article title:						Sustained illness burden over time among Australians with Myalgic Encephalomyelitis/Chronic Fatigue Syndrome
Short title:			Sustained illness burden in ME/CFS
Journal name:					PLoS One
Author names:					Breanna Weigel1,2,3*, Natalie Eaton-Fitch1,2, Kiran Thapaliya1,2, Sonya Marshall-Gradisnik1,2
Affiliations:				1 National Centre for Neuroimmunology and Emerging Diseases, Griffith University, Gold Coast, Queensland, Australia 2 Consortium Health International for Myalgic Encephalomyelitis, Griffith University, Gold Coast, Queensland, Australia 3 School of Pharmacy and Medical Sciences, Griffith University, Gold Coast, Queensland, Australia
*Corresponding author:
	Email:	breanna.weigel@griffithuni.edu.au (BW)

## Sheet: S4 Table
S4 Table. Complete distribution statistics of symptom severity among all study participants at T0, T1 and T2.
			T0 (n=32)	T1 (n=32)	T2 (n=32)
Post-exertional malaise (n (%))
	Not experienceda		0 (0.0)	0 (0.0)	1 (3.1)
	A little		0 (0.0)	1 (3.1)	2 (6.3)
	A fair bit		1 (3.1)	8 (25.0)	6 (18.8)
	A lot		31 (96.9)	21 (65.6)	23 (71.9)
	No response		0 (0.0)	2 (6.3)	0 (0.0)
Neurocognitive impairments (n (%))
	Slowed thought
		Nonea	0 (0.0)	0 (0.0)	0 (0.0)
		Very mild	1 (3.1)	1 (3.1)	1 (3.1)
		Mild	2 (6.3)	4 (12.5)	2 (6.3)
		Moderate	15 (46.9)	11 (34.4)	11 (34.4)
		Severe	11 (34.4)	13 (40.6)	10 (31.3)
		Very severe	2 (6.3)	2 (6.3)	4 (12.5)
		No response	1 (3.1)	1 (3.1)	4 (12.5)
	Impaired concentration
		Nonea	0 (0.0)	0 (0.0)	1 (3.1)
		Very mild	1 (3.1)	1 (3.1)	1 (3.1)
		Mild	2 (6.3)	4 (12.5)	2 (6.3)
		Moderate	12 (37.5)	11 (34.4)	11 (34.4)
		Severe	10 (31.3)	11 (34.4)	9 (28.1)
		Very severe	6 (18.8)	4 (12.5)	5 (15.6)
		No response	1 (3.1)	1 (3.1)	3 (9.4)
	Confusion
		Nonea	5 (15.6)	5 (15.6)	4 (12.5)
		Very mild	6 (18.8)	5 (15.6)	4 (12.5)
		Mild	5 (15.6)	9 (28.1)	8 (25.0)
		Moderate	13 (40.6)	9 (28.1)	10 (31.3)
		Severe	3 (9.4)	2 (6.3)	2 (6.3)
		Very severe	0 (0.0)	0 (0.0)	1 (3.1)
		No response	0 (0.0)	2 (6.3)	3 (9.4)
	Disorientation
		Nonea	12 (37.5)	11 (34.4)	12 (37.5)
		Very mild	7 (21.9)	4 (12.5)	3 (9.4)
		Mild	6 (18.8)	8 (25.0)	7 (21.9)
		Moderate	5 (15.6)	5 (15.6)	7 (21.9)
		Severe	1 (3.1)	1 (3.1)	0 (0.0)
		Very severe	0 (0.0)	0 (0.0)	0 (0.0)
		No response	1 (3.1)	3 (9.4)	3 (9.4)
	Cognitive overload
		Nonea	0 (0.0)	1 (3.1)	1 (3.1)
		Very mild	0 (0.0)	0 (0.0)	1 (3.1)
		Mild	4 (12.5)	3 (9.4)	1 (3.1)
		Moderate	10 (31.3)	9 (28.1)	11 (34.4)
		Severe	10 (31.3)	12 (37.5)	15 (46.9)
		Very severe	6 (18.8)	5 (15.6)	2 (6.3)
		No response	2 (6.3)	2 (6.3)	1 (3.1)
	Difficulty making decisions
		Nonea	2 (6.3)	1 (3.1)	4 (12.5)
		Very mild	4 (12.5)	2 (6.3)	3 (9.4)
		Mild	2 (6.3)	5 (15.6)	4 (12.5)
		Moderate	14 (43.8)	12 (37.5)	11 (34.4)
		Severe	7 (21.9)	7 (21.9)	8 (25.0)
		Very severe	2 (6.3)	2 (6.3)	1 (3.1)
		No response	1 (3.1)	3 (9.4)	1 (3.1)
	Slowed speech
		Nonea	7 (21.9)	4 (12.5)	3 (9.4)
		Very mild	3 (9.4)	7 (21.9)	2 (6.3)
		Mild	10 (31.3)	10 (31.3)	9 (28.1)
		Moderate	9 (28.1)	7 (21.9)	10 (31.3)
		Severe	2 (6.3)	1 (3.1)	3 (9.4)
		Very severe	1 (3.1)	1 (3.1)	0 (0.0)
		No response	0 (0.0)	2 (6.3)	5 (15.6)
	Impaired capacity for reading and comprehension
		Nonea	1 (3.1)	2 (6.3)	2 (6.3)
		Very mild	2 (6.3)	0 (0.0)	1 (3.1)
		Mild	4 (12.5)	2 (6.3)	4 (12.5)
		Moderate	10 (31.3)	15 (46.9)	8 (25.0)
		Severe	11 (34.4)	9 (28.1)	12 (37.5)
		Very severe	3 (9.4)	2 (6.3)	4 (12.5)
		No response	1 (3.1)	2 (6.3)	1 (3.1)
	Short-term memory loss
		Nonea	4 (12.5)	4 (12.5)	3 (9.4)
		Very mild	1 (3.1)	5 (15.6)	3 (9.4)
		Mild	6 (18.8)	1 (3.1)	5 (15.6)
		Moderate	14 (43.8)	13 (40.6)	13 (40.6)
		Severe	7 (21.9)	3 (9.4)	5 (15.6)
		Very severe	0 (0.0)	5 (15.6)	0 (0.0)
		No response	0 (0.0)	1 (3.1)	3 (9.4)
Pain (n (%))
	Headache
		Nonea	2 (6.3)	7 (21.9)	4 (12.5)
		Very mild	1 (3.1)	0 (0.0)	1 (3.1)
		Mild	9 (28.1)	4 (12.5)	5 (15.6)
		Moderate	11 (34.4)	10 (31.3)	6 (18.8)
		Severe	6 (18.8)	4 (12.5)	8 (25.0)
		Very severe	2 (6.3)	1 (3.1)	1 (3.1)
		No response	1 (3.1)	6 (18.8)	7 (21.9)
	Migraine
		Nonea	22 (68.8)	17 (53.1)	19 (59.4)
		Very mild	0 (0.0)	0 (0.0)	0 (0.0)
		Mild	1 (3.1)	2 (6.3)	0 (0.0)
		Moderate	5 (15.6)	5 (15.6)	6 (18.8)
		Severe	1 (3.1)	1 (3.1)	1 (3.1)
		Very severe	2 (6.3)	2 (6.3)	2 (6.3)
		No response	1 (3.1)	5 (15.6)	4 (12.5)
	Myalgia
		Nonea	1 (3.1)	1 (3.1)	4 (12.5)
		Very mild	2 (6.3)	1 (3.1)	0 (0.0)
		Mild	3 (9.4)	5 (15.6)	2 (6.3)
		Moderate	15 (46.9)	16 (50.0)	12 (37.5)
		Severe	9 (28.1)	4 (12.5)	7 (21.9)
		Very severe	1 (3.1)	3 (9.4)	5 (15.6)
		No response	1 (3.1)	2 (6.3)	2 (6.3)
	Arthralgia (without redness or swelling)
		Nonea	7 (21.9)	9 (28.1)	8 (25.0)
		Very mild	2 (6.3)	0 (0.0)	1 (3.1)
		Mild	3 (9.4)	5 (15.6)	5 (15.6)
		Moderate	11 (34.4)	8 (25.0)	10 (31.3)
		Severe	5 (15.6)	8 (25.0)	6 (18.8)
		Very severe	0 (0.0)	0 (0.0)	0 (0.0)
		No response	4 (12.5)	2 (6.3)	2 (6.3)
	Abdominal pain
		Nonea	10 (31.3)	13 (40.6)	11 (34.4)
		Very mild	3 (9.4)	1 (3.1)	0 (0.0)
		Mild	6 (18.8)	4 (12.5)	4 (12.5)
		Moderate	9 (28.1)	9 (28.1)	8 (25.0)
		Severe	3 (9.4)	1 (3.1)	2 (6.3)
		Very severe	0 (0.0)	0 (0.0)	1 (3.1)
		No response	1 (3.1)	4 (12.5)	6 (18.8)
	Chest pain
		Nonea	17 (53.1)	18 (56.3)	13 (40.6)
		Very mild	2 (6.3)	2 (6.3)	1 (3.1)
		Mild	4 (12.5)	3 (9.4)	5 (15.6)
		Moderate	4 (12.5)	4 (12.5)	4 (12.5)
		Severe	0 (0.0)	0 (0.0)	1 (3.1)
		Very severe	0 (0.0)	0 (0.0)	0 (0.0)
		No response	5 (15.6)	5 (15.6)	8 (25.0)
Sleep disturbances (n (%))
	Insomnia
		Nonea	2 (6.3)	1 (3.1)	5 (15.6)
		Very mild	4 (12.5)	2 (6.3)	1 (3.1)
		Mild	9 (28.1)	6 (18.8)	6 (18.8)
		Moderate	9 (28.1)	12 (37.5)	10 (31.3)
		Severe	4 (12.5)	5 (15.6)	3 (9.4)
		Very severe	2 (6.3)	1 (3.1)	2 (6.3)
		No response	2 (6.3)	5 (15.6)	5 (15.6)
	Prolonged sleep (including naps)
		Nonea	7 (21.9)	6 (18.8)	9 (28.1)
		Very mild	0 (0.0)	3 (9.4)	1 (3.1)
		Mild	6 (18.8)	5 (15.6)	3 (9.4)
		Moderate	13 (40.6)	10 (31.3)	12 (37.5)
		Severe	5 (15.6)	6 (18.8)	5 (15.6)
		Very severe	0 (0.0)	0 (0.0)	0 (0.0)
		No response	1 (3.1)	2 (6.3)	2 (6.3)
	Sleeping most of the day and being awake at night
		Nonea	22 (68.8)	17 (53.1)	22 (68.8)
		Very mild	3 (9.4)	2 (6.3)	1 (3.1)
		Mild	3 (9.4)	5 (15.6)	4 (12.5)
		Moderate	3 (9.4)	4 (12.5)	3 (9.4)
		Severe	0 (0.0)	1 (3.1)	0 (0.0)
		Very severe	1 (3.1)	1 (3.1)	1 (3.1)
		No response	0 (0.0)	2 (6.3)	1 (3.1)
	Frequent awakenings
		Nonea	4 (12.5)	6 (18.8)	7 (21.9)
		Very mild	4 (12.5)	2 (6.3)	2 (6.3)
		Mild	3 (9.4)	3 (9.4)	3 (9.4)
		Moderate	12 (37.5)	10 (31.3)	10 (31.3)
		Severe	5 (15.6)	2 (6.3)	4 (12.5)
		Very severe	1 (3.1)	1 (3.1)	1 (3.1)
		No response	3 (9.4)	8 (25.0)	5 (15.6)
	Waking earlier when compared with before illness onset
		Nonea	18 (56.3)	19 (59.4)	20 (62.5)
		Very mild	1 (3.1)	0 (0.0)	1 (3.1)
		Mild	0 (0.0)	1 (3.1)	1 (3.1)
		Moderate	6 (18.8)	5 (15.6)	3 (9.4)
		Severe	3 (9.4)	2 (6.3)	3 (9.4)
		Very severe	1 (3.1)	0 (0.0)	0 (0.0)
		No response	3 (9.4)	5 (15.6)	4 (12.5)
	Vivid dreams or nightmares
		Nonea	11 (34.4)	11 (34.4)	13 (40.6)
		Very mild	1 (3.1)	0 (0.0)	0 (0.0)
		Mild	4 (12.5)	3 (9.4)	4 (12.5)
		Moderate	1 (3.1)	4 (12.5)	4 (12.5)
		Severe	6 (18.8)	3 (9.4)	3 (9.4)
		Very severe	0 (0.0)	1 (3.1)	0 (0.0)
		No response	9 (28.1)	10 (31.3)	8 (25.0)
	Unrefreshed sleep
		Nonea	0 (0.0)	0 (0.0)	0 (0.0)
		Very mild	0 (0.0)	0 (0.0)	0 (0.0)
		Mild	3 (9.4)	1 (3.1)	1 (3.1)
		Moderate	4 (12.5)	5 (15.6)	4 (12.5)
		Severe	13 (40.6)	12 (37.5)	11 (34.4)
		Very severe	11 (34.4)	12 (37.5)	12 (37.5)
		No response	1 (3.1)	2 (6.3)	4 (12.5)
Neurosensory, perceptual and motor disturbances (n (%))
	Inability to focus vision
		Nonea	3 (9.4)	5 (15.6)	4 (12.5)
		Very mild	4 (12.5)	4 (12.5)	2 (6.3)
		Mild	4 (12.5)	7 (21.9)	5 (15.6)
		Moderate	9 (28.1)	7 (21.9)	8 (25.0)
		Severe	5 (15.6)	3 (9.4)	5 (15.6)
		Very severe	1 (3.1)	1 (3.1)	0 (0.0)
		No response	6 (18.8)	5 (15.6)	8 (25.0)
	Sensitivity to sensationsb
		Nonea	3 (9.4)	4 (12.5)	3 (9.4)
		Very mild	1 (3.1)	1 (3.1)	0 (0.0)
		Mild	3 (9.4)	6 (18.8)	6 (18.8)
		Moderate	14 (43.8)	10 (31.3)	14 (43.8)
		Severe	6 (18.8)	6 (18.8)	7 (21.9)
		Very severe	5 (15.6)	3 (9.4)	1 (3.1)
		No response	0 (0.0)	2 (6.3)	1 (3.1)
	Impaired depth perception
		Nonea	13 (40.6)	14 (43.8)	15 (46.9)
		Very mild	1 (3.1)	4 (12.5)	1 (3.1)
		Mild	2 (6.3)	1 (3.1)	3 (9.4)
		Moderate	10 (31.3)	7 (21.9)	6 (18.8)
		Severe	2 (6.3)	1 (3.1)	1 (3.1)
		Very severe	0 (0.0)	0 (0.0)	1 (3.1)
		No response	4 (12.5)	5 (15.6)	5 (15.6)
	Muscle weakness
		Nonea	3 (9.4)	3 (9.4)	2 (6.3)
		Very mild	1 (3.1)	1 (3.1)	1 (3.1)
		Mild	4 (12.5)	5 (15.6)	2 (6.3)
		Moderate	12 (37.5)	10 (31.3)	14 (43.8)
		Severe	9 (28.1)	9 (28.1)	7 (21.9)
		Very severe	2 (6.3)	1 (3.1)	3 (9.4)
		No response	1 (3.1)	3 (9.4)	3 (9.4)
	Muscle twitching
		Nonea	9 (28.1)	9 (28.1)	12 (37.5)
		Very mild	3 (9.4)	6 (18.8)	0 (0.0)
		Mild	6 (18.8)	6 (18.8)	9 (28.1)
		Moderate	5 (15.6)	5 (15.6)	3 (9.4)
		Severe	2 (6.3)	0 (0.0)	1 (3.1)
		Very severe	0 (0.0)	0 (0.0)	1 (3.1)
		No response	7 (21.9)	6 (18.8)	6 (18.8)
	Poor coordination
		Nonea	7 (21.9)	8 (25.0)	5 (15.6)
		Very mild	3 (9.4)	2 (6.3)	4 (12.5)
		Mild	5 (15.6)	7 (21.9)	9 (28.1)
		Moderate	9 (28.1)	6 (18.8)	7 (21.9)
		Severe	2 (6.3)	3 (9.4)	3 (9.4)
		Very severe	0 (0.0)	1 (3.1)	0 (0.0)
		No response	6 (18.8)	5 (15.6)	4 (12.5)
	Feeling unsteady on feet
		Nonea	4 (12.5)	6 (18.8)	8 (25.0)
		Very mild	4 (12.5)	4 (12.5)	2 (6.3)
		Mild	7 (21.9)	4 (12.5)	2 (6.3)
		Moderate	8 (25.0)	9 (28.1)	10 (31.3)
		Severe	3 (9.4)	3 (9.4)	6 (18.8)
		Very severe	2 (6.3)	0 (0.0)	1 (3.1)
		No response	4 (12.5)	6 (18.8)	3 (9.4)
Immune, gastrointestinal and urinary disturbances (n (%))
	Lymphadenopathy
		Nonea	14 (43.8)	8 (25.0)	10 (31.3)
		Very mild	2 (6.3)	4 (12.5)	5 (15.6)
		Mild	4 (12.5)	7 (21.9)	5 (15.6)
		Moderate	8 (25.0)	5 (15.6)	7 (21.9)
		Severe	1 (3.1)	1 (3.1)	0 (0.0)
		Very severe	0 (0.0)	2 (6.3)	1 (3.1)
		No response	3 (9.4)	5 (15.6)	4 (12.5)
	Laryngitis
		Nonea	10 (31.3)	9 (28.1)	14 (43.8)
		Very mild	2 (6.3)	4 (12.5)	4 (12.5)
		Mild	7 (21.9)	3 (9.4)	7 (21.9)
		Moderate	8 (25.0)	9 (28.1)	5 (15.6)
		Severe	0 (0.0)	0 (0.0)	0 (0.0)
		Very severe	1 (3.1)	1 (3.1)	0 (0.0)
		No response	4 (12.5)	6 (18.8)	2 (6.3)
	Sinusitis
		Nonea	19 (59.4)	15 (46.9)	17 (53.1)
		Very mild	2 (6.3)	1 (3.1)	2 (6.3)
		Mild	3 (9.4)	5 (15.6)	4 (12.5)
		Moderate	4 (12.5)	4 (12.5)	2 (6.3)
		Severe	2 (6.3)	0 (0.0)	1 (3.1)
		Very severe	0 (0.0)	0 (0.0)	0 (0.0)
		No response	2 (6.3)	7 (21.9)	6 (18.8)
	Other flu-like symptoms
		Nonea	10 (31.3)	8 (25.0)	11 (34.4)
		Very mild	0 (0.0)	3 (9.4)	3 (9.4)
		Mild	6 (18.8)	8 (25.0)	4 (12.5)
		Moderate	9 (28.1)	6 (18.8)	8 (25.0)
		Severe	2 (6.3)	0 (0.0)	1 (3.1)
		Very severe	2 (6.3)	1 (3.1)	1 (3.1)
		No response	3 (9.4)	6 (18.8)	4 (12.5)
	Viral infections with prolonged recovery periods
		Nonea	23 (71.9)	18 (56.3)	22 (68.8)
		Very mild	0 (0.0)	1 (3.1)	0 (0.0)
		Mild	1 (3.1)	1 (3.1)	1 (3.1)
		Moderate	3 (9.4)	9 (28.1)	5 (15.6)
		Severe	2 (6.3)	0 (0.0)	0 (0.0)
		Very severe	2 (6.3)	0 (0.0)	0 (0.0)
		No response	1 (3.1)	3 (9.4)	4 (12.5)
	Nausea
		Nonea	11 (34.4)	11 (34.4)	11 (34.4)
		Very mild	2 (6.3)	2 (6.3)	3 (9.4)
		Mild	5 (15.6)	5 (15.6)	3 (9.4)
		Moderate	7 (21.9)	7 (21.9)	8 (25.0)
		Severe	1 (3.1)	1 (3.1)	1 (3.1)
		Very severe	1 (3.1)	0 (0.0)	1 (3.1)
		No response	5 (15.6)	6 (18.8)	5 (15.6)
	Abdominal cramps
		Nonea	14 (43.8)	16 (50.0)	17 (53.1)
		Very mild	3 (9.4)	0 (0.0)	0 (0.0)
		Mild	3 (9.4)	6 (18.8)	2 (6.3)
		Moderate	4 (12.5)	2 (6.3)	5 (15.6)
		Severe	3 (9.4)	2 (6.3)	1 (3.1)
		Very severe	1 (3.1)	1 (3.1)	1 (3.1)
		No response	4 (12.5)	5 (15.6)	6 (18.8)
	Bloating
		Nonea	9 (28.1)	15 (46.9)	12 (37.5)
		Very mild	1 (3.1)	0 (0.0)	1 (3.1)
		Mild	3 (9.4)	4 (12.5)	2 (6.3)
		Moderate	10 (31.3)	5 (15.6)	10 (31.3)
		Severe	2 (6.3)	2 (6.3)	2 (6.3)
		Very severe	0 (0.0)	0 (0.0)	0 (0.0)
		No response	7 (21.9)	6 (18.8)	5 (15.6)
	Urinary frequency or urinary urgency
		Nonea	10 (31.3)	11 (34.4)	11 (34.4)
		Very mild	0 (0.0)	1 (3.1)	1 (3.1)
		Mild	3 (9.4)	3 (9.4)	3 (9.4)
		Moderate	4 (12.5)	4 (12.5)	7 (21.9)
		Severe	3 (9.4)	3 (9.4)	3 (9.4)
		Very severe	2 (6.3)	2 (6.3)	1 (3.1)
		No response	10 (31.3)	8 (25.0)	6 (18.8)
	Nocturia
		Nonea	11 (34.4)	10 (31.3)	12 (37.5)
		Very mild	1 (3.1)	1 (3.1)	0 (0.0)
		Mild	2 (6.3)	2 (6.3)	3 (9.4)
		Moderate	10 (31.3)	5 (15.6)	7 (21.9)
		Severe	2 (6.3)	1 (3.1)	2 (6.3)
		Very severe	1 (3.1)	1 (3.1)	0 (0.0)
		No response	5 (15.6)	12 (37.5)	8 (25.0)
	Sensitivities to foods, medications or chemicals
		Nonea	3 (9.4)	7 (21.9)	3 (9.4)
		Very mild	3 (9.4)	1 (3.1)	1 (3.1)
		Mild	0 (0.0)	3 (9.4)	10 (31.3)
		Moderate	13 (40.6)	8 (25.0)	4 (12.5)
		Severe	8 (25.0)	5 (15.6)	6 (18.8)
		Very severe	2 (6.3)	2 (6.3)	3 (9.4)
		No response	3 (9.4)	6 (18.8)	5 (15.6)
Energy production/transportation impairments (n (%))
	Heart palpitations
		Nonea	11 (34.4)	13 (40.6)	12 (37.5)
		Very mild	2 (6.3)	2 (6.3)	0 (0.0)
		Mild	5 (15.6)	3 (9.4)	4 (12.5)
		Moderate	7 (21.9)	6 (18.8)	9 (28.1)
		Severe	1 (3.1)	0 (0.0)	2 (6.3)
		Very severe	1 (3.1)	1 (3.1)	0 (0.0)
		No response	5 (15.6)	7 (21.9)	5 (15.6)
	Light-headedness or dizziness
		Nonea	3 (9.4)	7 (21.9)	6 (18.8)
		Very mild	2 (6.3)	1 (3.1)	1 (3.1)
		Mild	9 (28.1)	5 (15.6)	7 (21.9)
		Moderate	11 (34.4)	11 (34.4)	7 (21.9)
		Severe	2 (6.3)	1 (3.1)	4 (12.5)
		Very severe	2 (6.3)	1 (3.1)	1 (3.1)
		No response	3 (9.4)	6 (18.8)	6 (18.8)
	Air hunger
		Nonea	12 (37.5)	13 (40.6)	14 (43.8)
		Very mild	4 (12.5)	0 (0.0)	1 (3.1)
		Mild	4 (12.5)	7 (21.9)	4 (12.5)
		Moderate	5 (15.6)	6 (18.8)	5 (15.6)
		Severe	3 (9.4)	2 (6.3)	3 (9.4)
		Very severe	0 (0.0)	0 (0.0)	0 (0.0)
		No response	4 (12.5)	4 (12.5)	5 (15.6)
	Dyspnoea at rest
		Nonea	12 (37.5)	13 (40.6)	12 (37.5)
		Very mild	8 (25.0)	2 (6.3)	4 (12.5)
		Mild	5 (15.6)	6 (18.8)	3 (9.4)
		Moderate	4 (12.5)	3 (9.4)	5 (15.6)
		Severe	0 (0.0)	2 (6.3)	3 (9.4)
		Very severe	0 (0.0)	0 (0.0)	0 (0.0)
		No response	3 (9.4)	6 (18.8)	5 (15.6)
	Exertional dyspnoea
		Nonea	13 (40.6)	11 (34.4)	11 (34.4)
		Very mild	1 (3.1)	0 (0.0)	0 (0.0)
		Mild	3 (9.4)	7 (21.9)	4 (12.5)
		Moderate	8 (25.0)	3 (9.4)	7 (21.9)
		Severe	4 (12.5)	7 (21.9)	5 (15.6)
		Very severe	1 (3.1)	0 (0.0)	0 (0.0)
		No response	2 (6.3)	4 (12.5)	5 (15.6)
	Fatigue of chest wall muscles
		Nonea	18 (56.3)	14 (43.8)	14 (43.8)
		Very mild	2 (6.3)	2 (6.3)	3 (9.4)
		Mild	0 (0.0)	6 (18.8)	4 (12.5)
		Moderate	6 (18.8)	4 (12.5)	5 (15.6)
		Severe	1 (3.1)	1 (3.1)	2 (6.3)
		Very severe	0 (0.0)	0 (0.0)	0 (0.0)
		No response	5 (15.6)	5 (15.6)	4 (12.5)
	Below normal body temperature
		Nonea	13 (40.6)	17 (53.1)	15 (46.9)
		Very mild	2 (6.3)	0 (0.0)	1 (3.1)
		Mild	7 (21.9)	6 (18.8)	5 (15.6)
		Moderate	1 (3.1)	2 (6.3)	3 (9.4)
		Severe	2 (6.3)	2 (6.3)	1 (3.1)
		Very severe	0 (0.0)	0 (0.0)	0 (0.0)
		No response	7 (21.9)	5 (15.6)	7 (21.9)
	Sweating episodes
		Nonea	8 (25.0)	12 (37.5)	15 (46.9)
		Very mild	0 (0.0)	1 (3.1)	0 (0.0)
		Mild	8 (25.0)	7 (21.9)	4 (12.5)
		Moderate	8 (25.0)	6 (18.8)	10 (31.3)
		Severe	4 (12.5)	1 (3.1)	2 (6.3)
		Very severe	0 (0.0)	0 (0.0)	0 (0.0)
		No response	4 (12.5)	5 (15.6)	1 (3.1)
	Recurrent feelings of feverishness
		Nonea	16 (50.0)	18 (56.3)	19 (59.4)
		Very mild	1 (3.1)	1 (3.1)	1 (3.1)
		Mild	6 (18.8)	5 (15.6)	1 (3.1)
		Moderate	6 (18.8)	3 (9.4)	7 (21.9)
		Severe	1 (3.1)	0 (0.0)	1 (3.1)
		Very severe	1 (3.1)	1 (3.1)	0 (0.0)
		No response	1 (3.1)	4 (12.5)	3 (9.4)
	Chills
		Nonea	16 (50.0)	19 (59.4)	19 (59.4)
		Very mild	3 (9.4)	1 (3.1)	0 (0.0)
		Mild	4 (12.5)	2 (6.3)	7 (21.9)
		Moderate	4 (12.5)	6 (18.8)	0 (0.0)
		Severe	0 (0.0)	0 (0.0)	0 (0.0)
		Very severe	0 (0.0)	0 (0.0)	1 (3.1)
		No response	5 (15.6)	4 (12.5)	1 (3.1)
	Cold extremities
		Nonea	10 (31.3)	6 (18.8)	12 (37.5)
		Very mild	0 (0.0)	2 (6.3)	1 (3.1)
		Mild	4 (12.5)	2 (6.3)	5 (15.6)
		Moderate	5 (15.6)	7 (21.9)	9 (28.1)
		Severe	5 (15.6)	5 (15.6)	0 (0.0)
		Very severe	1 (3.1)	1 (3.1)	1 (3.1)
		No response	7 (21.9)	9 (28.1)	4 (12.5)
	Intolerance of extreme temperatures
		Nonea	4 (12.5)	6 (18.8)	4 (12.5)
		Very mild	0 (0.0)	0 (0.0)	1 (3.1)
		Mild	2 (6.3)	5 (15.6)	4 (12.5)
		Moderate	9 (28.1)	8 (25.0)	6 (18.8)
		Severe	9 (28.1)	5 (15.6)	10 (31.3)
		Very severe	3 (9.4)	4 (12.5)	5 (15.6)
		No response	5 (15.6)	4 (12.5)	2 (6.3)
General malaise (n (%))
	Nonea		0 (0.0)	1 (3.1)	1 (3.1)
	Very mild		0 (0.0)	0 (0.0)	0 (0.0)
	Mild		0 (0.0)	0 (0.0)	1 (3.1)
	Moderate		12 (37.5)	10 (31.3)	11 (34.4)
	Severe		10 (31.3)	8 (25.0)	8 (25.0)
	Very severe		9 (28.1)	8 (25.0)	7 (21.9)
	No resopnse		1 (3.1)	5 (15.6)	4 (12.5)
The prevalence and severity of all symptoms are self-reported and, for responses other than “none” or “no response”, are believed by the participants to be attributable to their ME/CFS. a In relation to the symptom in question, this category includes participants who, within the month prior to completing the questionnaire, did not experience it, were unsure if they had experienced it, had experie…
